# Supplementary material for: Full-length human GLP-1 receptor structure without orthosteric ligands
Source: Nat Commun. 2020 Mar 9;11:1272. doi: 10.1038/s41467-020-14934-5 (PMC7062719; doi:10.1038/s41467-020-14934-5)
Supplement: Supplementary file 8 — Source Data [file 41467_2020_14934_MOESM8_ESM.xlsx]

## Sheet: Figure 1c
Figure 1c
		log [GLP-1] (M)	0 nM anti-GLP-1-R 7F38				100 nM anti-GLP-1R 7F38				1000 nM anti-GLP-1R 7F38
		-6	0.058805	0.057509	0.053936	0.061285	0.053443	0.065854	0.064657	0.059694	0.065185	0.06749	0.061475	0.0585
		-7	0.071098	0.061234	0.058283	0.068103	0.065201	0.064287	0.060445	0.061941	0.064935	0.056993	0.066536	0.065231
		-8	0.062481	0.057391	0.063646	0.06226	0.064476	0.062869	0.058393	0.059074	0.059406	0.062953	0.060474	0.06136
		-9	0.068288	0.064224	0.052527	0.070836	0.069302	0.061154	0.063302	0.060752	0.064694	0.061837	0.066288	0.071969
		-10	0.08865	0.070137	0.084218	0.075647	0.077874	0.073652	0.076502	0.088157	0.094757	0.08286	0.080408	0.065844
		-11	0.187489	0.176611	0.169872	0.168593	0.164104	0.164261	0.190186	0.166144	0.201106	0.184679	0.196815	0.171069
		-12	0.306155	0.28519	0.276869	0.279057	0.289279	0.284089	0.295957	0.307503	0.273749	0.271313	0.311695	0.265069
		-13	0.314549	0.323004	0.314894	0.284269	0.320108	0.31325	0.31322	0.304139	0.323086	0.333478	0.310484	0.309653

## Sheet: Figure 3c
Figure 3c
			WT			WT+DTT			E127C/Q211C			E127C/Q211C+DTT
		log [GLP-1] (M)	Y1	Y2	Y3	Y1	Y2	Y3	Y1	Y2	Y3	Y1	Y2	Y3
		0	240	200	160				200	160	160
		-13.1249	280	320	160				80	200	160
		-12.6021	280	240	160				160	160	240
		-12.1249	360	200	200				200	760	320
		-11.6021	360	360	280				440	120	360
		-11.1249	640	440	640				480	200	120
		-10.6021	1800	1800	1200				760	600	200
		-10.1249	4000	3920	2840				360	360	160
		-9.60206	12760	9840	7720				240	280	680
		-9.12494	22240	21040	18200				360	680	360
		-8.60206	37760	39120	36080				680	880	880
		-8.12494	47440	50440	45960				1800	1560	1400
		-7.60206	50800	52400	51800				3600	2440	2080
		-7.12494	48960	53600	46560				4240	4360	3280
		-6.60206	46360	51040	48360				10280	7920	8040
		-6.12494	47640	48920	47600				11240	10600	9880
		0				200	320	200				120	280	120
		-13				240	280	280				160	80	200
		-12.4949				320	160	240				200	280	120
		-12				280	400	320				160	160	200
		-11.4949				440	480	360				240	160	120
		-11				1080	960	800				200	280	280
		-10.4949				2040	2080	2000				280	360	320
		-10				7800	8760	4800				920	1280	1040
		-9.49485				13280	11720	12440				2400	2800	2200
		-9				29600	27640	25960				5680	6040	5760
		-8.49485				34200	38120	32320				9280	9480	8840
		-8				46440	41360	39480				13840	13280	14920
		-7.49485				39000	39840	42200				15440	14640	14600
		-7				39600	38640	40400				15160	14160	15680
		-6.49485				36680	39080	37280				13560	13720	15080
		-6				37760	40080	37800				12840	14560	18320

## Sheet: Figure 3d
Figure 3d
			WT			WT+DTT			Q37C/L379C			Q37C/L379C+DTT
		log [GLP-1] (M)	Y1	Y2	Y3	Y1	Y2	Y3	Y1	Y2	Y3	Y1	Y2	Y3
		0	80	80	120				80	120	80
		-12.6021	40	80	40				80	120	120
		-12.1249	120	80	80				80	80	40
		-11.6021	80	80	40				40	120	120
		-11.1249	160	80	80				40	120	80
		-10.6021	120	80	120				80	80	80
		-10.1249	280	320	240				120	80	160
		-9.60206	920	800	760				120	80	120
		-9.12494	2040	2400	1520				240	120	240
		-8.60206	4760	5320	4080				320	280	280
		-8.12494	6120	8080	5280				640	720	1000
		-7.60206	9520	11720	9080				1800	2520	2560
		-7.12494	11240	11680	11000				3240	3480	3920
		-6.60206	12600	11440	10400				4960	4520	4960
		-6.12494	12280	9040*	10560				6000	6440	6080
		-5.60206	12600	11880	8440*				7520	6800	6800
		0				40	40	80				80	40	120
		-12.6021				120	80	40				40	80	120
		-12.1249				40	80	40				80	40	80
		-11.6021				80	80	40				40	40	80
		-11.1249				40	0	80				80	80	40
		-10.6021				80	80	40				120	80	120
		-10.1249				160	80	40				120	120	200
		-9.60206				240	200	280				280	440	320
		-9.12494				1240	840	600				800	800	920
		-8.60206				2120	1920	2040				2680	2760	2760
		-8.12494				3800	4520	4040				4760	5120	5520
		-7.60206				7800	4640	6200				9200	8120	7600
		-7.12494				8800	7280	6840				8320	9160	10880
		-6.60206				8800	8680	8600				9720	9080	10640
		-6.12494				7640	7440	8360				9960	10840	11200
		-5.60206				7800	7600	7480				10400	11520	11200

## Sheet: Figure 4a
Supplementary Figure 4a
Data 1			WT			E127C			Q211C			E127C/Q211C
		log [GLP-1] (M)	Y1	Y2	Y3	Y1	Y2	Y3	Y1	Y2	Y3	Y1	Y2	Y3
		0	80	40	80	80	80	80	80	120	80	80	80	80
		-12.6021	40	80	80	120	40	80	160	120	120	40	80	120
		-12.1249	40	80	120	80	80	80	80	120	80	40	80	120
		-11.6021	80	120	120	120	40	80	80	120	80	40	80	120
		-11.1249	80	80	80	80	40	80	40	80	80	80	120	80
		-10.6021	80	80	80	80	80	80	40	40	40	120	80	40
		-10.1249	160	120	120	120	80	120	80	80	80	40	80	40
		-9.60206	280	160	160	80	160	120	120	80	160	80	120	40
		-9.12494	560	400	600	160	200	280	80	120	80	80	160	40
		-8.60206	1160	600	880	360	320	360	200	320	160	80	80	80
		-8.12494	2040	1920	1920	640	880	1240	600	600	680	40	80	120
		-7.60206	5080	3640	4160	2640	2760	2360	1280	1400	1360	160	160	160
		-7.12494	5560	5640	5560	4160	4080	4160	2920	2760	2760	360	360	280
		-6.60206	8440	7960	7080	7240	7280	7680	5840*	4680	3680	1920	1840	1280
		-6.12494	8680	7280	7640	7640	7400	7080	5120	4680	4880	2600	2920	2760
		-5.60206	6600	6720	8000	6960	7160	8000	4920	4920	4520	3840	3640	3120
Data 2
			WT			WT			WT
		log [GLP-1] (M)	Y1	Y2	Y3	Y1	Y2	Y3	Y1	Y2	Y3
		0	80	80	120	80	40	80	80	40	40
		-12.6021	40	80	40	40	80	80	40	80	80
		-12.1249	120	80	80	40	80	120	80	80	80
		-11.6021	80	80	40	80	120	120	240	160	160
		-11.1249	160	80	80	80	80	80	360	320	240
		-10.6021	120	80	120	80	80	80	760	840	520
		-10.1249	280	320	240	160	120	120	2280	1560	1200
		-9.60206	920	800	760	280	160	160	3920	4680	3600
		-9.12494	2040	2400	1520	560	400	600	8280	5960	5680
		-8.60206	4760	5320	4080	1160	600	880	8960	8320	6360
		-8.12494	6120	8080	5280	2040	1920	1920	9800	7640	9040
		-7.60206	9520	11720	9080	5080	3640	4160	11200	9600	9000
		-7.12494	11240	11680	11000	5560	5640	5560	10000	6360	10040
		-6.60206	12600	11440	10400	8440	7960	7080	10680	11040	9960
		-6.12494	12280		10560	8680	7280	7640	12600	10080	10000
		-5.60206	12600	11880		6600	6720	8000	10520	11960	9000
			E127C			E127C			E127C
		log [GLP-1] (M)	Y1	Y2	Y3	Y1	Y2	Y3	Y1	Y2	Y3
		0	80	120	80	80	80	80	40	200	40
		-12.6021	40	80	40	120	40	80	80	80	80
		-12.1249	80	40	120	80	80	80	40	160	40
		-11.6021	80	80	80	120	40	80	40	40	120
		-11.1249	80	160	120	80	40	80	200	160	80
		-10.6021	160	80	160	80	80	80	280	160	160
		-10.1249	240	160	160	120	80	120	400	360	520
		-9.60206	520	480	440	80	160	120	1480	1240	1320
		-9.12494	1240	1320	1360	160	200	280	2640	2920	2280
		-8.60206	3600	3400	3080	360	320	360	4280	4160	3560
		-8.12494	5040	4680	5560	640	880	1240	4480	5600	6320
		-7.60206	8080	7840	8280	2640	2760	2360	5200	5560	4440
		-7.12494	8280	10280	8920	4160	4080	4160	4960	6280	6000
		-6.60206	8080	8320	8240	7240	7280	7680	6000	6120	4320
		-6.12494	8760	9280	8920	7640	7400	7080	3840	6680	6200
		-5.60206	7320	7560	6360	6960	7160	8000	6320	7600	6560
			Q211C			Q211C			Q211C
		log [GLP-1] (M)	Y1	Y2	Y3	Y1	Y2	Y3	Y1	Y2	Y3
		0	80	80	120	80	120	80	80	80	80
		-12.6021	40	120	80	160	120	120	80	40	40
		-12.1249	120	120	120	80	120	80	80	40	40
		-11.6021	80	120	40	80	120	80	80	80	80
		-11.1249	80	120	120	40	80	80	40	40	80
		-10.6021	120	80	120	40	40	40	120	120	160
		-10.1249	200	200	240	80	80	80	280	160	240
		-9.60206	360	400	360	120	80	160	1080	1120	1080
		-9.12494	960	1000	720	80	120	80	1120	1760	1880
		-8.60206	3800	3120	2400	200	320	160	880	2520	3360
		-8.12494	4840	4160	3920	600	600	680	3000	3480	3440
		-7.60206	6640	6160	6160	1280	1400	1360	4280	4320	4320
		-7.12494	5880	6280	6600	2920	2760	2760	2600	3400	4840
		-6.60206	6120	6360	6440		4680	3680	3280	4280	5160
		-6.12494	5840	5800	5920	5120	4680	4880	3160	3720	4520
		-5.60206	6440	5560	6000	4920	4920	4520	3600	4600	5240
			E127/Q211C			E127/Q211C			E127/Q211C
		log [GLP-1] (M)	Y1	Y2	Y3	Y1	Y2	Y3	Y1	Y2	Y3
		0	0	120	40	80	80	80	40	40	80
		-12.6021	40	40	40	40	80	120	120	80	160
		-12.1249	120	80	40	40	80	120	200	200	200
		-11.6021	80	80	80	40	80	120	80	120	80
		-11.1249	80	80	40	80	120	80	160	160	40
		-10.6021	120	80	40	120	80	40	40	120	40
		-10.1249	120	80	80	40	80	40	80	80	80
		-9.60206	80	80	120	80	120	40	120	120	120
		-9.12494	40	80	80	80	160	40	280	200	200
		-8.60206	200	160	120	80	80	80	520	160	440
		-8.12494	240	280	240	40	80	120	560	440	520
		-7.60206	880	440	360	160	160	160	1320	1240	1480
		-7.12494	1160	1440	560	360	360	280	1800	1440	1520
		-6.60206	2440	2000	1440	1920	1840	1280	2160	2200	2040
		-6.12494	2680	3040	2800	2600	2920	2760	2920	2360	3280
		-5.60206	4800	5480	3760	3840	3640	3120	3760	3960	3000

## Sheet: Supplementary Figure 4a
Supplementary Figure 4a
Data 1			WT			E127C			Q211C			E127C/Q211C
		log [GLP-1] (M)	Y1	Y2	Y3	Y1	Y2	Y3	Y1	Y2	Y3	Y1	Y2	Y3
		0	80	40	80	80	80	80	80	120	80	80	80	80
		-12.6021	40	80	80	120	40	80	160	120	120	40	80	120
		-12.1249	40	80	120	80	80	80	80	120	80	40	80	120
		-11.6021	80	120	120	120	40	80	80	120	80	40	80	120
		-11.1249	80	80	80	80	40	80	40	80	80	80	120	80
		-10.6021	80	80	80	80	80	80	40	40	40	120	80	40
		-10.1249	160	120	120	120	80	120	80	80	80	40	80	40
		-9.60206	280	160	160	80	160	120	120	80	160	80	120	40
		-9.12494	560	400	600	160	200	280	80	120	80	80	160	40
		-8.60206	1160	600	880	360	320	360	200	320	160	80	80	80
		-8.12494	2040	1920	1920	640	880	1240	600	600	680	40	80	120
		-7.60206	5080	3640	4160	2640	2760	2360	1280	1400	1360	160	160	160
		-7.12494	5560	5640	5560	4160	4080	4160	2920	2760	2760	360	360	280
		-6.60206	8440	7960	7080	7240	7280	7680	5840*	4680	3680	1920	1840	1280
		-6.12494	8680	7280	7640	7640	7400	7080	5120	4680	4880	2600	2920	2760
		-5.60206	6600	6720	8000	6960	7160	8000	4920	4920	4520	3840	3640	3120
Data 2
			WT			WT			WT
		log [GLP-1] (M)	Y1	Y2	Y3	Y1	Y2	Y3	Y1	Y2	Y3
		0	80	80	120	80	40	80	80	40	40
		-12.6021	40	80	40	40	80	80	40	80	80
		-12.1249	120	80	80	40	80	120	80	80	80
		-11.6021	80	80	40	80	120	120	240	160	160
		-11.1249	160	80	80	80	80	80	360	320	240
		-10.6021	120	80	120	80	80	80	760	840	520
		-10.1249	280	320	240	160	120	120	2280	1560	1200
		-9.60206	920	800	760	280	160	160	3920	4680	3600
		-9.12494	2040	2400	1520	560	400	600	8280	5960	5680
		-8.60206	4760	5320	4080	1160	600	880	8960	8320	6360
		-8.12494	6120	8080	5280	2040	1920	1920	9800	7640	9040
		-7.60206	9520	11720	9080	5080	3640	4160	11200	9600	9000
		-7.12494	11240	11680	11000	5560	5640	5560	10000	6360	10040
		-6.60206	12600	11440	10400	8440	7960	7080	10680	11040	9960
		-6.12494	12280		10560	8680	7280	7640	12600	10080	10000
		-5.60206	12600	11880		6600	6720	8000	10520	11960	9000
			E127C			E127C			E127C
		log [GLP-1] (M)	Y1	Y2	Y3	Y1	Y2	Y3	Y1	Y2	Y3
		0	80	120	80	80	80	80	40	200	40
		-12.6021	40	80	40	120	40	80	80	80	80
		-12.1249	80	40	120	80	80	80	40	160	40
		-11.6021	80	80	80	120	40	80	40	40	120
		-11.1249	80	160	120	80	40	80	200	160	80
		-10.6021	160	80	160	80	80	80	280	160	160
		-10.1249	240	160	160	120	80	120	400	360	520
		-9.60206	520	480	440	80	160	120	1480	1240	1320
		-9.12494	1240	1320	1360	160	200	280	2640	2920	2280
		-8.60206	3600	3400	3080	360	320	360	4280	4160	3560
		-8.12494	5040	4680	5560	640	880	1240	4480	5600	6320
		-7.60206	8080	7840	8280	2640	2760	2360	5200	5560	4440
		-7.12494	8280	10280	8920	4160	4080	4160	4960	6280	6000
		-6.60206	8080	8320	8240	7240	7280	7680	6000	6120	4320
		-6.12494	8760	9280	8920	7640	7400	7080	3840	6680	6200
		-5.60206	7320	7560	6360	6960	7160	8000	6320	7600	6560
			Q211C			Q211C			Q211C
		log [GLP-1] (M)	Y1	Y2	Y3	Y1	Y2	Y3	Y1	Y2	Y3
		0	80	80	120	80	120	80	80	80	80
		-12.6021	40	120	80	160	120	120	80	40	40
		-12.1249	120	120	120	80	120	80	80	40	40
		-11.6021	80	120	40	80	120	80	80	80	80
		-11.1249	80	120	120	40	80	80	40	40	80
		-10.6021	120	80	120	40	40	40	120	120	160
		-10.1249	200	200	240	80	80	80	280	160	240
		-9.60206	360	400	360	120	80	160	1080	1120	1080
		-9.12494	960	1000	720	80	120	80	1120	1760	1880
		-8.60206	3800	3120	2400	200	320	160	880	2520	3360
		-8.12494	4840	4160	3920	600	600	680	3000	3480	3440
		-7.60206	6640	6160	6160	1280	1400	1360	4280	4320	4320
		-7.12494	5880	6280	6600	2920	2760	2760	2600	3400	4840
		-6.60206	6120	6360	6440		4680	3680	3280	4280	5160
		-6.12494	5840	5800	5920	5120	4680	4880	3160	3720	4520
		-5.60206	6440	5560	6000	4920	4920	4520	3600	4600	5240
			E127/Q211C			E127/Q211C			E127/Q211C
		log [GLP-1] (M)	Y1	Y2	Y3	Y1	Y2	Y3	Y1	Y2	Y3
		0	0	120	40	80	80	80	40	40	80
		-12.6021	40	40	40	40	80	120	120	80	160
		-12.1249	120	80	40	40	80	120	200	200	200
		-11.6021	80	80	80	40	80	120	80	120	80
		-11.1249	80	80	40	80	120	80	160	160	40
		-10.6021	120	80	40	120	80	40	40	120	40
		-10.1249	120	80	80	40	80	40	80	80	80
		-9.60206	80	80	120	80	120	40	120	120	120
		-9.12494	40	80	80	80	160	40	280	200	200
		-8.60206	200	160	120	80	80	80	520	160	440
		-8.12494	240	280	240	40	80	120	560	440	520
		-7.60206	880	440	360	160	160	160	1320	1240	1480
		-7.12494	1160	1440	560	360	360	280	1800	1440	1520
		-6.60206	2440	2000	1440	1920	1840	1280	2160	2200	2040
		-6.12494	2680	3040	2800	2600	2920	2760	2920	2360	3280
		-5.60206	4800	5480	3760	3840	3640	3120	3760	3960	3000

## Sheet: Supplementary Figure 4b
Supplementary Figure 4b
Data 1			WT			Q37C			L379C			Q37C/L379C
		log [GLP-1] (M)	Y1	Y2	Y3	Y1	Y2	Y3	Y1	Y2	Y3	Y1	Y2	Y3
		0	80	40	80	120	120	120	80	80	80	120	160	40
		-12.6021	40	80	80	120	120	80	80	40	80	120	120	80
		-12.1249	40	80	120	80	120	120	80	120	120	120	160	120
		-11.6021	80	120	120	120	120	80	40	80	80	80	120	120
		-11.1249	80	80	80	120	200	80	80	120	120	120	120	80
		-10.6021	80	80	80	120	120	120	120	80	160	120	120	80
		-10.1249	160	120	120	160	80	160	120	160	160	160	120	120
		-9.60206	280	160	160	280	320	240	80	200	160	120	40	200
		-9.12494	560	400	600	600	440	440	120	160	160	160	160	160
		-8.60206	1160	600	880	800	760	920	200	200	200	120	160	80
		-8.12494	2040	1920	1920	1200	1560	1400	360	280	320	200	160	200
		-7.60206	5080	3640	4160	3960	4080	4080	1120	1200	1120	240	160	280
		-7.12494	5560	5640	5560	7200	7200	6920	2080	2440	1880	480	360	720
		-6.60206	8440	7960	7080	12600	11120	11720	6200	7200	6720	1240	1240	1080
		-6.12494	8680	7280	7640	11120	10760	12440	8480	8440	9760	6040	6000	6640
		-5.60206	6600	6720	8000	11000	11040	11800	8480	8880	7080	5920	6320	6680
Data 2
			WT			WT			WT
		log [GLP-1] (M)	Y1	Y2	Y3	Y1	Y2	Y3	Y1	Y2	Y3
		0	80	80	120	80	40	80	80	40	40
		-12.6021	40	80	40	40	80	80	40	80	80
		-12.1249	120	80	80	40	80	120	80	80	80
		-11.6021	80	80	40	80	120	120	240	160	160
		-11.1249	160	80	80	80	80	80	360	320	240
		-10.6021	120	80	120	80	80	80	760	840	520
		-10.1249	280	320	240	160	120	120	2280	1560	1200
		-9.60206	920	800	760	280	160	160	3920	4680	3600
		-9.12494	2040	2400	1520	560	400	600	8280	5960	5680
		-8.60206	4760	5320	4080	1160	600	880	8960	8320	6360
		-8.12494	6120	8080	5280	2040	1920	1920	9800	7640	9040
		-7.60206	9520	11720	9080	5080	3640	4160	11200	9600	9000
		-7.12494	11240	11680	11000	5560	5640	5560	10000	6360	10040
		-6.60206	12600	11440	10400	8440	7960	7080	10680	11040	9960
		-6.12494	12280		10560	8680	7280	7640	12600	10080	10000
		-5.60206	12600	11880		6600	6720	8000	10520	11960	9000
			Q37C			Q37C			Q37C
		log [GLP-1] (M)	Y1	Y2	Y3	Y1	Y2	Y3	Y1	Y2	Y3
		0	120	120	120	120	200	120	280	360	360
		-12.6021	120	120	80	80	120	120	360	280	280
		-12.1249	80	120	120	80	120	120	320	320	320
		-11.6021	120	120	80	120	120	160	440	400	320
		-11.1249	120	200	80	240	360	280	440	320	400
		-10.6021	120	120	120	240	720	680	520	560	560
		-10.1249	160	80	160	2440	2040	1520	720	760	680
		-9.60206	280	320	240	4240	5080	4760	1440	2160	1720
		-9.12494	600	440	440	6600	10840	9560	4880	4240	4280
		-8.60206	800	760	920	12320	13560	11400	14200	9560	11760
		-8.12494	1200	1560	1400	12400	15320	14760	27880	25560	19080
		-7.60206	3960	4080	4080	14360	17360	14480	54760	49960	43520
		-7.12494	7200	7200	6920	14160	16560	15800	62520	66120	72480
		-6.60206	12600	11120	11720	16400	18160	13320	79040	81920	70480
		-6.12494	11120	10760	12440	12520	16960	16680	72000	79000	83720
		-5.60206	11000	11040	11800	18200	18720	17160	69240	69680	67400
			L379C			L379C			L379C
		log [GLP-1] (M)	Y1	Y2	Y3	Y1	Y2	Y3	Y1	Y2	Y3
		0	80	80	80	80	120	80	320	320	400
		-12.6021	80	40	80	120	80	120	320	400	440
		-12.1249	80	120	120	80	80	80	400	360	320
		-11.6021	40	80	80	80	80	80	240	320	200
		-11.1249	80	120	120	160	120	120	400	360	280
		-10.6021	120	80	160	240	160	120	400	280	360
		-10.1249	120	160	160	600	360	520	320	480	480
		-9.60206	80	200	160	1320	1160	1200	640	480	760
		-9.12494	120	160	160	3000	2960	3400	1240	1000	1200
		-8.60206	200	200	200	4600	5360	5440	3000	2720	1920
		-8.12494	360	280	320	6880	7120	6960	12640	6160	7960
		-7.60206	1120	1200	1120	10400	8880	8000	20000	16440	21720
		-7.12494	2080	2440	1880	10440	9640	12720	41120	36600	35520
		-6.60206	6200	7200	6720	11360	9360	11360	56960	56680	59800
		-6.12494	8480	8440	9760	9640	11680	12200	73640	75880	73280
		-5.60206	8480	8880	7080	12600	12360	11160	57160	66360	60120
			Q37C/L379C			Q37C/L379C			Q37C/L379C
		log [GLP-1] (M)	Y1	Y2	Y3	Y1	Y2	Y3	Y1	Y2	Y3
		0	800	520	480	80	120	80	80	40	80
		-12.6021	800	640	720	80	120	120	80	160	40
		-12.1249	440	600	560	80	80	40	80	160	80
		-11.6021	640	560	520	40	120	120	80	80	120
		-11.1249	560	520	400	40	120	80	120	160	80
		-10.6021	520	800	600	80	80	80	40	80	80
		-10.1249	720	480	600	120	80	160	120	240	120
		-9.60206	640	640	480	120	80	120	240	200	320
		-9.12494	640	680	440	240	120	240	520	520	680
		-8.60206	1120	800	1000	320	280	280	1880	1160	1200
		-8.12494	1640	1200	1360	640	720	1000	2760	2080	1920
		-7.60206	2480	2440	2280	1800	2520	2560	4240	3920	3920
		-7.12494	4040	3760	3080	3240	3480	3920	6440	5320	5800
		-6.60206	5640	6160	5400	4960	4520	4960	7480	5320	6400
		-6.12494	6440	4960	5720	6000	6440	6080	8040	8880	7080
		-5.60206	5960	6240	5840	7520	6800	6800	7880	8920	7960

## Sheet: Supplementary Figure 4c
Supplementary Figure 4c
Data 1			WT+DTT			E127C+DTT			Q211C+DTT			E127C/Q211C+DTT
		log [GLP-1] (M)	Y1	Y2	Y3	Y1	Y2	Y3	Y1	Y2	Y3	Y1	Y2	Y3
		0	800	520	480	440	560	440	240	160	120	80	160	120
		-12.699	800	640	720	400	360	440	200	240	160	80	120	80
		-12.2218	440	600	560	360	360	400	120	160	80	120	120	120
		-11.699	640	560	520	320	400	320	240	200	160	120	160	160
		-11.2218	560	520	400	320	480	320	120	160	160	80	80	120
		-10.699	520	800	600	280	280	360	200	160	160	120	120	40
		-10.2218	720	480	600	320	240	400	160	120	200	40	120	80
		-9.69897	640	640	480	360	360	280	160	200	200	120	160	160
		-9.22185	640	680	440	360	400	400	200	280	120	120	120	80
		-8.69897	1120	800	1000	480	360	560	360	200	160	160	200	160
		-8.22185	1640	1200	1360	720	1000	720	560	440	600	200	440	240
		-7.69897	2480	2440	2280	1680	1360	1560	1160	1280	1240	880	880	760
		-7.22185	4040	3760	3080	3760	3040	2360	1640	1600	1320	1520	1920	1000
		-6.69897	5640	6160	5400	6080	7240	6320	3720	4160	3880	3040	4200	4280
		-6.22185	6440	4960	5720	5680	5480	5320	2680	3240	3560	2960	4200	3800
		-5.69897	5960	6240	5840	6160	5880	6160	3680	3640	3760	3560	3680	4720
Data 2
			WT+DTT			WT+DTT			WT+DTT
		log [GLP-1] (M)	Y1	Y2	Y3	Y1	Y2	Y3	Y1	Y2	Y3
		0	40	40	80	800	520	480	360	360	360
		-12.699	120	80	40	800	640	720	200	240	280
		-12.2218	40	80	40	440	600	560	400	440	240
		-11.699	80	80	40	640	560	520	280	200	160
		-11.2218	40	0	80	560	520	400	280	360	240
		-10.699	80	80	40	520	800	600	440	440	280
		-10.2218	160	80	40	720	480	600	920	600	440
		-9.69897	240	200	280	640	640	480	1960	1360	1160
		-9.22185	1240	840	600	640	680	440	3080	2440	2200
		-8.69897	2120	1920	2040	1120	800	1000	2040	4280	2760
		-8.22185	3800	4520	4040	1640	1200	1360	3520	3360	3760
		-7.69897	7800	4640	6200	2480	2440	2280	5320	5160	3240
		-7.22185	8800	7280	6840	4040	3760	3080	3880	2360	3680
		-6.69897	8800	8680	8600	5640	6160	5400	3560	4120	4200
		-6.22185	7640	7440	8360	6440	4960	5720	4840	5280	4560
		-5.69897	7800	7600	7480	5960	6240	5840	6520	5440	4400
			E127C+DTT			E127C+DTT			E127C+DTT
		log [GLP-1] (M)	Y1	Y2	Y3	Y1	Y2	Y3	Y1	Y2	Y3
		0	40	40	80	440	560	440	80	80	160
		-12.699	120	120	80	400	360	440	80	120	80
		-12.2218	160	80	80	360	360	400	80	160	120
		-11.699	40	120	80	320	400	320	80	40	120
		-11.2218	40	120	40	320	480	320	80	160	280
		-10.699	120	40	40	280	280	360	120	200	160
		-10.2218	200	120	120	320	240	400	160	200	240
		-9.69897	280	560	400	360	360	280	920	720	840
		-9.22185	1280	880	560	360	400	400	840	1480	1320
		-8.69897	2400	2760	2000	480	360	560	2640	2160	2720
		-8.22185	4200	4800	4200	720	1000	720	3360	3160	2320
		-7.69897	6200	5800	6040	1680	1360	1560	3640	2080	4080
		-7.22185	7960	7080	8120	3760	3040	2360	2960	2960	2840
		-6.69897	7640	7840	7840	6080	7240	6320	2440	3000	4120
		-6.22185	6480	7280	6440	5680	5480	5320	2280	3400	4920
		-5.69897	6560	6720	6360	6160	5880	6160	3240	4160	4360
			Q211C+DTT			Q211C+DTT			Q211C+DTT
		log [GLP-1] (M)	Y1	Y2	Y3	Y1	Y2	Y3	Y1	Y2	Y3
		0	40	80	80	240	160	120	80	80	120
		-12.699	80	120	80	200	240	160	40	40	80
		-12.2218	120	40	80	120	160	80	80	80	80
		-11.699	40	40	80	240	200	160	80	80	80
		-11.2218	80	120	40	120	160	160	40	120	200
		-10.699	160	80	80	200	160	160	120	120	80
		-10.2218	120	80	80	160	120	200	160	320	200
		-9.69897	360	280	240	160	200	200	640	600	240
		-9.22185	680	440	440	200	280	120	1080	1400	1520
		-8.69897	1960	1480	1360	360	200	160	1920	2440	2120
		-8.22185	3680	2720	1960	560	440	600	2640	2840	2560
		-7.69897	5000	4880	4840	1160	1280	1240	2840	2840	3160
		-7.22185	6560	6400	5200	1640	1600	1320	2600	3400	2920
		-6.69897	5640	4760	5560	3720	4160	3880	3200	4080	3400
		-6.22185	5680	5760	4600	2680	3240	3560	3040	3680	3800
		-5.69897	4520	5560	5960	3680	3640	3760	3800	5600	5280
			E127C/Q211C+DTT			E127C/Q211C+DTT			E127C/Q211C+DTT
		log [GLP-1] (M)	Y1	Y2	Y3	Y1	Y2	Y3	Y1	Y2	Y3
		0	80	80	80	240	160	120	120	80	80
		-12.699	120	120	120	200	240	160	40	80	40
		-12.2218	80	80	80	120	160	80	160	200	120
		-11.699	120	80	40	240	200	160	80	40	40
		-11.2218	40	40	0	120	160	160	80	40	80
		-10.699	40	80	80	200	160	160	80	80	40
		-10.2218	80	0	80	160	120	200	160	200	200
		-9.69897	80	40	120	160	200	200	360	360	400
		-9.22185	120	80	120	200	280	120	600	760	800
		-8.69897	520	480	1080	360	200	160	1040	1000	1640
		-8.22185	1200	640	480	560	440	600	1680	1520	1280
		-7.69897	1960	2480	2800	1160	1280	1240	1920	2840	2440
		-7.22185	5000	4360	3440	1640	1600	1320	1360	1600	1840
		-6.69897	4880	5080	5280	3720	4160	3880	2840	3280	3440
		-6.22185	5640	5280	7320	2680	3240	3560	1720	2240	2560
		-5.69897	6280	5440	6200	3680	3640	3760	3200	3600	2960

## Sheet: Supplementary Figure 4d
Supplementary Figure 4d
Data 1			WT+DTT			Q37C+DTT			L379C+DTT			Q37C/L379C+DTT
		log [GLP-1] (M)	Y1	Y2	Y3	Y1	Y2	Y3	Y1	Y2	Y3	Y1	Y2	Y3
		0	800	520	480	360	320	320	680	680	840	520	320	440
		-12.699	800	640	720	280	200	200	760	520	480	320	320	320
		-12.2218	440	600	560	280	280	280	800	600	760	320	400	320
		-11.699	640	560	520	200	280	200	480	560	600	320	360	480
		-11.2218	560	520	400	240	240	200	680	680	640	400	320	240
		-10.699	520	800	600	200	240	240	480	520	600	360	280	280
		-10.2218	720	480	600	240	320	280	920	520	560	360	280	320
		-9.69897	640	640	480	280	320	320	640	600	560	320	360	280
		-9.22185	640	680	440	320	520	360	640	440	520	320	440	360
		-8.69897	1120	800	1000	560	560	520	640	600	680	480	360	400
		-8.22185	1640	1200	1360	920	880	840	960	920	640	1120	840	560
		-7.69897	2480	2440	2280	2720	3200	1960	1720	1480	1120	1480	1400	1400
		-7.22185	4040	3760	3080	3520	4040	4240	1720	2600	2400	3280	3160	2800
		-6.69897	5640	6160	5400	8440	9360	7560	5960	6680	6560	5080	6080	5640
		-6.22185	6440	4960	5720	8760	8680	8680	5560	6760	6400	10640	9000	11800
		-5.69897	5960	6240	5840	9280	8800	9800	7480	5920	6720	10840	9840	11440
Data 2
			WT+DTT			WT+DTT			WT+DTT
		log [GLP-1] (M)	Y1	Y2	Y3	Y1	Y2	Y3	Y1	Y2	Y3
		0	40	40	80	800	520	480	360	360	360
		-12.699	120	80	40	800	640	720	200	240	280
		-12.2218	40	80	40	440	600	560	400	440	240
		-11.699	80	80	40	640	560	520	280	200	160
		-11.2218	40	0	80	560	520	400	280	360	240
		-10.699	80	80	40	520	800	600	440	440	280
		-10.2218	160	80	40	720	480	600	920	600	440
		-9.69897	240	200	280	640	640	480	1960	1360	1160
		-9.22185	1240	840	600	640	680	440	3080	2440	2200
		-8.69897	2120	1920	2040	1120	800	1000	2040	4280	2760
		-8.22185	3800	4520	4040	1640	1200	1360	3520	3360	3760
		-7.69897	7800	4640	6200	2480	2440	2280	5320	5160	3240
		-7.22185	8800	7280	6840	4040	3760	3080	3880	2360	3680
		-6.69897	8800	8680	8600	5640	6160	5400	3560	4120	4200
		-6.22185	7640	7440	8360	6440	4960	5720	4840	5280	4560
		-5.69897	7800	7600	7480	5960	6240	5840	6520	5440	4400
			Q37C+DTT			Q37C+DTT			Q37C+DTT
		log [GLP-1] (M)	Y1	Y2	Y3	Y1	Y2	Y3	Y1	Y2	Y3
		0	360	320	320	160	240	120	880	920	840
		-12.699	280	200	200	120	160	200	720	600	800
		-12.2218	280	280	280	160	160	120	720	680	640
		-11.699	200	280	200	120	120	200	760	640	680
		-11.2218	240	240	200	200	200	280	800	680	640
		-10.699	200	240	240	440	320	320	880	560	760
		-10.2218	240	320	280	1000	1040	760	880	880	1000
		-9.69897	280	320	320	2840	1960	2680	1680	1840	1560
		-9.22185	320	520	360	4560	3200	2960	3200	3000	3160
		-8.69897	560	560	520	8480	6400	5440	12000	9960	10440
		-8.22185	920	880	840	11160	7600	4280	19240	15040	16360
		-7.69897	2720	3200	1960	11680	9520	11320	36640	30640	31360
		-7.22185	3520	4040	4240	11680	8120	10680	50600	52080	52960
		-6.69897	8440	9360	7560	9200	6720	8440	68040	64320	63880
		-6.22185	8760	8680	8680	12200	10640	8600	69960	66240	67160
		-5.69897	9280	8800	9800	9360	6480	9840	65680	62960	64360
			L379C+DTT			L379C+DTT			L379C+DTT
		log [GLP-1] (M)	Y1	Y2	Y3	Y1	Y2	Y3	Y1	Y2	Y3
		0	680	680	840	280	360	280	1840	1680	1480
		-12.699	760	520	480	320	200	240	1320	1240	1520
		-12.2218	800	600	760	200	200	240	1520	1480	1440
		-11.699	480	560	600	200	280	200	1280	1320	960
		-11.2218	680	680	640	320	240	160	1240	1400	1240
		-10.699	480	520	600	320	320	240	1240	1360	880
		-10.2218	920	520	560	680	400	400	1400	1520	1560
		-9.69897	640	600	560	1360	1520	1080	1680	1480	1440
		-9.22185	640	440	520	3240	1920	1840	2720	2040	2280
		-8.69897	640	600	680	4880	3680	4680	4640	3080	4160
		-8.22185	960	920	640	6280	5400	5040	13520	12320	8960
		-7.69897	1720	1480	1120	5480	7280	7040	31400	24480	16160
		-7.22185	1720	2600	2400	7400	6320	7720	45600	41920	22880
		-6.69897	5960	6680	6560	7160	7680	7760	64560	59840	54840
		-6.22185	5560	6760	6400	7880	7440	7240	67320	61480	65040
		-5.69897	7480	5920	6720	8480	6080	7440	57800	57280	66640
			Q37C/L379C+DTT			Q37C/L379C+DTT			Q37C/L379C+DTT
		log [GLP-1] (M)	Y1	Y2	Y3	Y1	Y2	Y3	Y1	Y2	Y3
		0	520	320	440	80	40	120	240	280	120
		-12.699	320	320	320	40	80	120	160	280	240
		-12.2218	320	400	320	80	40	80	120	160	40
		-11.699	320	360	480	40	40	80	120	120	120
		-11.2218	400	320	240	80	80	40	120	200	160
		-10.699	360	280	280	120	80	120	320	280	280
		-10.2218	360	280	320	120	120	200	480	600	440
		-9.69897	320	360	280	280	440	320	1440	520	1080
		-9.22185	320	440	360	800	800	920	2920	2720	2640
		-8.69897	480	360	400	2680	2760	2760	5360	5360	4920
		-8.22185	1120	840	560	4760	5120	5520	8560	8000	6200
		-7.69897	1480	1400	1400	9200	8120	7600	4720	7440	6240
		-7.22185	3280	3160	2800	8320	9160	10880	7440	6560	8520
		-6.69897	5080	6080	5640	9720	9080	10640	9240	8800	7480
		-6.22185	10640	9000	11800	9960	10840	11200	8040	7280	7520
		-5.69897	10840	9840	11440	10400	11520	11200	8360	7640	10280

## Sheet: Supplementary Figure 5a
Supplementary Figure 5a
